# Supplementary material for: Understanding Lifelong Factors and Prediction Models of Social Functioning After Psychosis Onset Using the Large-Scale GROUP Cohort Study
Source: Schizophr Bull. 2023 Apr 27;49(6):1447–59. doi: 10.1093/schbul/sbad046 (PMC10686366; doi:10.1093/schbul/sbad046)
Supplement: sbad046_suppl_Supplementary_Materials [file sbad046_suppl_supplementary_materials.zip]

Archive with 5 entries (5 files):
- track_changes_Manuscript_SF_Tiles-Sar_revision_2023.docx
- SF_Tiles_Sar_Figure 3 (vector graphics).svg
- SF_Tiles_Sar_Figure 4 (vector graphics).svg
- Supplementary_Methods and Results_SF_Tiles-Sar.docx
- Supplementary_Tables_SF_Tiles-Sar.xlsx
