# Supplementary material for: Understanding Lifelong Factors and Prediction Models of Social Functioning After Psychosis Onset Using the Large-Scale GROUP Cohort Study
Source: Schizophr Bull. 2023 Apr 27;49(6):1447–59. doi: 10.1093/schbul/sbad046 (PMC10686366; doi:10.1093/schbul/sbad046)
Supplement: sbad046_suppl_Supplementary_Materials [file sbad046_suppl_supplementary_materials.zip › Supplementary_Tables_SF_Tiles-Sar.xlsx]

## Sheet: Content
	Title: Understanding lifelong factors associated with and prediction models of social functioning after psychosis onset using the large-scale GROUP cohort study.
	List of content
	Tables	Table S1	Full list of chosen predictors for model development.
		Table S2	Descriptive of predictors in the observed and imputed datasets.
		Table S3	TRIPOD Checklist for prediction model development and validation.
		Table S4	Descriptive of the outcome and paired comparison.
		Table S5	Model's development for premorbid adjustment trajectories.
		Table S6	Final model of premorbid adjustment trajectories.
		Table S7	Results of univariable and multivariable analysis (all trajectories combined) for premorbid adjustment, cognitive deficits, symptoms trajectories and SF in observed and imputed datasets.
		Table S8	Results of univariable analysis of patients' characteristics and environmental factors, and results from final multivariable model and its validation in observed and imputed datasets.
		Table S9	Example of a prognostic tool for social functioning.

## Sheet: Table S1
	Table 1. Full list of chosen predictors for model development
	Back to content list
	Class of the predictor	The predictor	Scale	Details
	A. Patients' characteristics
	Demographical characteristics	Age at the baseline	Continuous	Age of a patient at the time of inclusion in the cohort.
		Sex	Categorical	The variable contains two categories: male and female.
		Ethnicity	Categorical	The variable contains two categories: Caucasian and non-Caucasian.
		Education at the baseline	Continuous	The highest educational degree at the baseline. The range is from 0 ("no education") to 8 ("university"). Score "1" is referred to primary school, scores "2" and "3" are related to secondary school, scores "4" and "5" reflects high school and scores "6" and "7" are related to vocational education. Classification by Verhage, 1984.
	Disease characteristics – status at the baseline	Number of psychotic episodes	Continuous	Number of psychotic episodes at the time of inclusion in the cohort.
		Age of onset, first psychosis	Continuous	Age at the time of the first psychosis.
		Duration of illness	Continuous	Time between first psychotic episode and baseline assessment.
		Antipsychotic use	Continuous	Calculated chlorpromazine equivalent of the antipsychotic medication at the baseline. It does not reflect medication use during the follow-up.
	Substance abuse – status at the baseline	Alcohol	Continuous	Derived from the Composite International Diagnostic Interview (CIDI). It reflects the number of consumed units per week.
		Cannabis	Categorical	Derived from the CIDI. Lifetime most intensive mode of use. The variable contained four categories: “none”, “less than weekly”, “weekly”, “daily”
	Genetic risk	Polygenic risk score for schizophrenia	Continuous	Polygenic risk score was calculated following a standard procedure and details have been published elsewhere (Habtewold et al., 2020). The higher value corresponds to the higher risk.
	Environmental factors – status at the baseline	Number of moves before the admission	Continuous	The number of relocations before the time of inclusion in the study.
		Current urbanicity	Categorical	The original variable in the GROUP database contains 5 categories: "not urban (<500/km2)", "little urban (500-1000/km2)", "moderate urban (1000-1500/km2)", "strongly urban (1500-2500/km2)", "very strongly urban (>2500/km2)". We grouped original categories into three categories: "not urban", "little to strong urban", "very strongly urban".
		Living conditions	Categorical	The variable contains four categories:"single", "with parent(s)", "with a partner/family", "sheltered living".
		Employment	Categorical	The variable contains three categories: "none", "full-time", "part-time".
		Marital status	Categorical	The variable contains three categories: "not married", "married/living together", "divorced".
		Lost parent	Categorical	The variable contains two categories: yes (lost a parent/parents) and no.
		Having children	Categorical	The variable contains two categories: yes (child/children) and no.
		Unmet needs of social support	Continuous	The estimation is based on the Camberwell Assessment of Need (CAN) scale (Slade, Beck, Bindman, Thornicroft, and Wright, 1999). Twenty-four items reflected the need of patients in support of housing, education, paid work, and others. They were measured as "no problem", "problem covered" or "serious problem". We used the overall number of unmet needs. The higher score means the patient has many ne…
	Environmental factors – childhood and adolescence	Urbanicity at birth	Categorical	The original variable in the GROUP database contains 5 categories: "not urban (<500/km2)", "little urban (500-1000/km2)", "moderate urban (1000-1500/km2)", "strongly urban (1500-2500/km2)", "very strongly urban (>2500/km2)". We grouped original categories into three categories: "not urban", "little to strong urban", "very strongly urban".
		Childhood trauma	Continuous	The measure is based on the Childhood Trauma Questionnaire (CTQ) (Bernstein et al., 2003). Twenty-five items regarding childhood traumatic experiences (psychological and physical) were measured on a scale from "never true" to "very often true". These items contribute to the following domains: "emotional abuse", "physical abuse", "sexual abuse", "emotional neglect" and "physical neglect". The aver…
	References
	Verhage, F. (1964). Intelligentie en leeftijd onderzoek bij Nederlanders van twaalf tot zevenenzeventig jaar [Intelligence and age: Research study in Dutch individuals aged twelve to seventy-seven]. Assen, Netherlands: Van Gorcum/Prakke & Prakke.
	Slade M., Beck A., Bindman J., Thornicroft G., Wright S. (1999). Routine clinical outcome measures for patients with severe mental illness: CANSAS and HoNOS. British Journal of Psychiatry, 174, 404–408.
	Bernstein, D. P., Stein, J. A., Newcomb, M. D., Walker, E., Pogge, D., Ahluvalia, T., Stokes, J., Handelsman, L., Medrano, M., Desmond, D., & Zule, W. (2003). Development and validation of a brief screening version of the Childhood Trauma Questionnaire. Child Abuse & Neglect, 27(2), 169–190. https://doi.org/10.1016/s0145-2134(02)00541-0

## Sheet: Table S2
	Table S2. Descriptive of predictors in the observed and imputed datasets. Comparison is provided for completers and drop-outs at the 3-year and 6-year follow-up separately.
	Back to content list
		Observed dataset			Imputed dataset		Completers, 3-year follow-up (n= 744)	Drop-out, 3-year follow-up (n= 375)	Comparison for 3-year follow-up		Completers, 6-year follow-up (n= 599)	Drop-out, 6-year follow-up (n= 520)	Comparison for 6-year follow-up wave
		all patients (n=1119)
	Parameter	Missing (%)	Mean (Std)		Mean (Std)		Mean (Std)	Mean (Std)	P-valuea		Mean (Std)	Mean (Std)	P-valuea
			Valid percent		Valid percent		Valid percent	Valid percent			Valid percent	Valid percent
	Premorbid adjustment and symptoms trajectories
	Premorbid adjustment, original groups
	Normal, slow decrease	none	13.9%		13.9%		15.2%	11.2%	0.019		16.5%	10.8%	0.07
	Mild, slow decrease	none	51.9%		51.9%		48.4%	58.9%			48.4%	56.0%
	Normal, rapid decrease	none	7.1%		7.1%		7.9%	5.3%			7.0%	7.1%
	Mild, rapid decrease	none	0.041		4.1%		4.6%	3.2%			4.2%	4.0%
	Moderate, slow decrease	none	18.4%		18.4%		18.7%	17.9%			19.2%	17.5%
	Severe, slow decrease	none	4.6%		4.6%		5.2%	3.5%			4.7%	4.6%
	Premorbid adjustment, combined groups
	Normal to mild, slow decrease	none	65.8%		65.8%		63.6%	70.1%	0.053		64.9%	66.7%	0.775
	Normal to mild, rapid decrease	none	11.2%		11.2%		12.5%	8.5%			11.2%	11.2%
	Moderate to severe, slow decrease	none	23.1%		23.1%		23.9%	21.3%			23.9%	22.1%
	Cognitive deficit, original groups
	High	none	10.1%		10.1%		12.5%	5.3%	< 0.001		13.5%	6.2%	< 0.001
	Normal	none	31.5%		31.5%		35.5%	23.7%			38.2%	23.8%
	Mild	none	41.6%		41.6%		37.1%	50.7%			33.6%	51.0%
	Moderate	none	14.4%		14.4%		13.0%	17.1%			13.5%	15.4%
	Severe	none	2.3%		2.3%		1.9%	3.2%			1.2%	3.7%
	Cognitive deficit, combined groups
	High to normal	none	41.6%		41.6%		48.0%	29.1%	< 0.001		51.8%	30.0%	< 0.001
	Mild	none	41.6%		41.6%		37.1%	50.7%			33.6%	51.0%
	Moderate to severe	none	16.7%		16.7%		14.9%	20.3%			14.7%	19.0%
	Negative symptoms
	Low	none	74.0%		74.0%		74.6%	72.8%	0.038		75.6%	72.1%	0.189
	High, decreasing severity	none	14.3%		14.3%		12.6%	17.6%			12.5%	16.3%
	High, increasing severity	none	11.7%		11.7%		12.8%	9.6%			11.9%	11.5%
	Positive symptoms
	Low	none	70.4%		70.4%		71.6%	68.0%	0.271		72.3%	68.3%	0.11
	Moderate	none	21.2%		21.2%		20.8%	21.9%			20.9%	21.5%
	Severe	none	8.4%		8.4%		7.5%	10.1%			6.8%	10.2%
	Demographical characteristics
	Age at the baseline	4 (0.4%)	27.6 (7.98)		27.592 (7.968)		27.33 (7.27)	28.13 (9.22)	0.115		27.41 (7.37)	27.82 (8.63)	0.387
	Sex: male	none	76.1%		76.1%		76.2%	76.0%	0.938		74.8%	77.7%	0.256
	Ethnicity: Caucasian	74 (6.6%)	79.4%		79.4%		83.8%	69.8%	< 0.001		84.5%	73.1%	< 0.001
	Education at the baseline	32 (2.9%)	4.03 (2.05)		4.042 (2.058)		4.15 (2.03)	3.77 (2.09)	0.006		4.28 (1.98)	3.73 (2.10)	< 0.001
	Disease characteristics – status at the baseline
	Number of psychotic episodes	48 (4.3%)	1.75 (1.16)		1.730 (1.161)		1.74 (1.12)	1.76 (1.24)	0.823		1.76 (1.11)	1.73 (1.21)	0.644
	Age of onset, first psychosis	4 (0.4%)	23.07 (7.81)		23.059 (7.801)		22.40 (6.66)	24.40 (9.56)	< 0.001		22.53 (6.78)	23.70 (8.83)	0.012
	Duration of illness	104 (9.3%)	4.98 (4.46)		4.533 (4.483)		5.26 (4.54)	4.37 (4.25)	0.003		5.17 (4.48)	4.74 (4.44)	0.127
	Medication use (chlorpromazine equivalent)	322 (28.7%)	460.82 (1134.11)		460.374 (1143.03)		467.09 (1228.56)	446.29 (878.71)	0.81		455.12 (1310.04)	468.15 (858.77)	0.87
	Substance abuse – status at the baseline
	Alcohol (number of units per week)	26 (2.3%)	6.61 (12.05)		6.546 (12.030)		6.51 (10.71)	6.82 (14.44)	0.693		6.72 (10.66)	6.48 (13.52)	0.746
	Cannabis (lifetime most intensive mode of use)
	None	25 (2.2%)	36.9%		37.1%		38.1%	34.5%	0.162		39.8%	33.6%	0.057
	Less than weekly		8.7%		8.8%		9.6%	6.7%			9.5%	7.8%
	Weekly		10.9%		11.0%		10.4%	11.8%			10.8%	10.9%
	Daily		43.5%		43.1%		41.8%	47.1%			39.9%	47.7%
	Genetic risk
	Polygenic risk score for schizophrenia	409 (32.3%)	-2.93 (6.53)		-2.379 (6.768)		-3.41 (5.97)	-1.78 (7.58)	0.002		-3.53 (5.95)	-2.16 (7.13)	0.006
	Environmental factors – status at the baseline
	Number of moves before the admission	52 (4.6%)	2.98 (2.39)		2.984 (2.380)		2.95 (2.42)	3.04 (2.34)	0.584		2.93 (2.35)	3.04 (2.45)	0.459
	Current urbanicity
	Not urban	372 (33.2%)	24.2%		26.4%		26.0%	19.9%	0.187		25.6%	22.3%	0.002
	Little to strong urban		41.5%		37.9%		41.4%	36.2%			36.3%	48.7%
	Very strongly urban		34.3%		35.7%		33.0%	37.5%			38.1%	29.0%
	Living conditions
	Single	173 (15.5%)	35.8%		35.0%		36.3%	34.8%	0.439		35.1%	36.8%	0.580
	With parent(s)		42.5%		42.6%		40.9%	45.9%			42.3%	42.8%
	With a partner/family		11.2%		11.4%		11.5%	10.5%			12.5%	9.6%
	Sheltered living		10.5%		10.9%		11.2%	8.8%			10.2%	10.8%
	Employment
	None	192 (17%)	44.7%		46.3%		41.9%	50.5%	0.028		40.3%	50.0%	0.010
	Full-time		28.7%		28.5%		31.0%	23.7%			30.1%	26.9%
	Part-time		26.6%		25.2%		27.1%	25.8%			29.5%	23.1%
	Marital status
	Not married	41 (3.7%)	88.1%		86.3%		87.4%	89.6%	0.075		87.3%	89.1%	0.368
	Married/living together		9.1%		9.7%		10.2%	6.7%			10.2%	7.8%
	Divorced		2.8%		4.0%		2.3%	3.8%			2.5%	3.1%
	Lost parent: yes	131 (11.7%)	13.9%		14.8%		13.8%	13.9%	0.980		14.7%	12.7%	0.363
	Having children: yes	400 (35.7%)	12.4%		20.8%		11.7%	13.8%	0.442		13.5%	10.9%	0.291
	Unmet needs of social support	124 (11.1%)	3.24 (2.89)		3.24 (2.87)		2.95 (2.75)	3.87 (3.11)	< 0.001		2.89 (2.78)	3.67 (2.99)	< 0.001
	Environmental factors – childhood and adolescence
	Urbanicity at birth
	Not urban	137 (12.2%)	36.6%		37.2%		38.5%	32.1%	< 0.001		39.6%	32.6%	0.016
	Little to strong urban		39.8%		39.5%		41.4%	36.2%			39.8%	39.8%
	Very strongly urban		23.6%		23.3%		20.2%	31.7%			20.5%	27.5%
	Childhood trauma	364 (32.5%)	1.61 (0.50)		1.61 (0.51)		1.60 (0.50)	1.63 (0.52)	0.651		1.71 (0.59)	1.61 (0.50)	< 0.001
	a) p-value is assessed with chi-square goodness of fit test for categorical variables and two-sample t-test for continuous variables
	b) education variable is treated as ordinal

## Sheet: Table S3
	Table S3. TRIPOD Checklist for Prediction Model Development and Validation
	Back to content list
	Section/Topic	Item		Checklist Item	Explained on page#
	Title and abstract
	Title	1	D;V	Identify the study as developing and/or validating a multivariable prediction model, the target population, and the outcome to be predicted.	1
	Abstract	2	D;V	Provide a summary of objectives, study design, setting, participants, sample size, predictors, outcome, statistical analysis, results, and conclusions.	3
	Introduction
	Background and objectives	3a	D;V	Explain the medical context (including whether diagnostic or prognostic) and rationale for developing or validating the multivariable prediction model, including references to existing models.	4 - 5
		3b	D;V	Specify the objectives, including whether the study describes the development or validation of the model or both.	5
	Methods
	Source of data	4a	D;V	Describe the study design or source of data (e.g., randomized trial, cohort, or registry data), separately for the development and validation data sets, if applicable.	6
		4b	D;V	Specify the key study dates, including start of accrual; end of accrual; and, if applicable, end of follow-up.	6
	Participants	5a	D;V	Specify key elements of the study setting (e.g., primary care, secondary care, general population) including number and location of centres.	6
		5b	D;V	Describe eligibility criteria for participants.	6
		5c	D;V	Give details of treatments received, if relevant.	not relevant
	Outcome	6a	D;V	Clearly define the outcome that is predicted by the prediction model, including how and when assessed.	6
		6b	D;V	Report any actions to blind assessment of the outcome to be predicted.	n/a - reported in the original protocol for the cohort study
	Predictors	7a	D;V	Clearly define all predictors used in developing or validating the multivariable prediction model, including how and when they were measured.	Main text, pages 6 - 7. Supplementary Table S1.
		7b	D;V	Report any actions to blind assessment of predictors for the outcome and other predictors.	-
	Sample size	8	D;V	Explain how the study size was arrived at.	Reported in the original protocol for the cohort study. Power calculation is reported in the Supplementary Methods, page 1.
	Missing data	9	D;V	Describe how missing data were handled (e.g., complete-case analysis, single imputation, multiple imputation) with details of any imputation method.	Main text, page 8. Additonally, Supplementary Methods, page 1.
	Statistical analysis methods	10a	D	Describe how predictors were handled in the analyses.	Main text, pages 8 - 9. Figure 1, Supplementary Methods, pages 1 - 2.
		10b	D	Specify type of model, all model-building procedures (including any predictor selection), and method for internal validation.	Main text, pages 8 - 9. Figure 1, Supplementary Methods, pages 1 - 2.
		10c	V	For validation, describe how the predictions were calculated.	Main text, pages 8 - 9. Figure 1, Supplementary Methods, page 2.
		10d	D;V	Specify all measures used to assess model performance and, if relevant, to compare multiple models.	Main text, page 9. Figure 1, Supplementary Methods, page 2.
		10e	V	Describe any model updating (e.g., recalibration) arising from the validation, if done.	-
	Risk groups	11	D;V	Provide details on how risk groups were created, if done.	-
	Development vs. validation	12	V	For validation, identify any differences from the development data in setting, eligibility criteria, outcome, and predictors.	-
	Results
	Participants	13a	D;V	Describe the flow of participants through the study, including the number of participants with and without the outcome and, if applicable, a summary of the follow-up time. A diagram may be helpful.	8, Supplementary Table S2
		13b	D;V	Describe the characteristics of the participants (basic demographics, clinical features, available predictors), including the number of participants with missing data for predictors and outcome.	8, Supplementary Table S2
		13c	V	For validation, show a comparison with the development data of the distribution of important variables (demographics, predictors and outcome).	-
	Model development	14a	D	Specify the number of participants and outcome events in each analysis.	8, Supplementary Table S2
		14b	D	If done, report the unadjusted association between each candidate predictor and outcome.	Table 1, Supplementary Table S7, Table S8
	Model specification	15a	D	Present the full prediction model to allow predictions for individuals (i.e., all regression coefficients, and model intercept or baseline survival at a given time point).	Table 2, Supplementary Table S8
		15b	D	Explain how to the use the prediction model.	Supplementary Table S9
	Model performance	16	D;V	Report performance measures (with CIs) for the prediction model.	12, Table 2
	Model-updating	17	V	If done, report the results from any model updating (i.e., model specification, model performance).	-
	Discussion
	Limitations	18	D;V	Discuss any limitations of the study (such as nonrepresentative sample, few events per predictor, missing data).	15
	Interpretation	19a	V	For validation, discuss the results with reference to performance in the development data, and any other validation data.	-
		19b	D;V	Give an overall interpretation of the results, considering objectives, limitations, results from similar studies, and other relevant evidence.	12 - 14
	Implications	20	D;V	Discuss the potential clinical use of the model and implications for future research.	14 - 15
	Other information
	Supplementary information	21	D;V	Provide information about the availability of supplementary resources, such as study protocol, Web calculator, and data sets.	26
	Funding	22	D;V	Give the source of funding and the role of the funders for the present study.	16

## Sheet: Table S4
	Table S4. Descriptive of the outcome and paired comparison.
	Back to content list
		3-year follow up (N=744)			6-year follow up (N=599)			Paired comparison (N=545)
		Mean (Std)	Kurtosis (SE)	Skewness (SE)	Mean (Std)	Kurtosis (SE)	Skewness (SE)	Correlation	T test
									Mean (SD)
	Social inclusion (SFS)	Observed
		112.51 (9.36)	-0.27 (0.18)	-0.35 (0.09)	113.91 (9.00)	-0.24 (0.20)	-0.34 (0.10)	0.735*	- 0.96 (6.71) *
		Imputed
		112.26 (9.47)	-0.07 (0.15)	-0.24 (0.07)	113.23 (9.11)	-0.25 (0.15)	-0.31 (0.07)	0.667*	- 0.97 (7,56)*
	* p value < 0.001

## Sheet: Table S5
	Table S5. Model's development for premorbid adjustment trajectories. Stepwise model fit comparison from 1 to 10 groups with the maximum quadratic slope and no drop-out model.
	Back to content list
	Number of trajectories/ subgroups	BIC	ΔBIC	2*∆BIC	Number of the group	Groups membership (with uncertainty)	Associated number of people (without uncertainty)	Averaged posterior probability
	1	-4029.49			1	1	1119	1.00
	2	-3728.86	300.63	601.26	1	0.64	786	0.87
					2	0.36	333	0.89
	3	-3655.58	73.28	146.56	1	0.39	361	0.87
					2	0.47	633	0.74
					3	0.14	125	0.86
	4	-3608.07	47.51	95.02	1	0.42	579	0.75
					2	0.12	95	0.80
					3	0.35	338	0.81
					4	0.12	107	0.88
	5	-3567.22	40.85	81.7	1	0.16	137	0.84
					2	0.12	101	0.81
					3	0.44	610	0.71
					4	0.22	201	0.82
					5	0.07	70	0.83
	6	-3555.37	11.85	23.7	1	0.18	157	0.84
					2	0.06	46	0.82
					3	0.09	77	0.77
					4	0.41	581	0.70
					5	0.21	207	0.82
					6	0.05	51	0.84
	7	-3542.55	12.82	25.64	1	0.09	73	0.82
					2	0.06	56	0.81
					3	0.1	91	0.76
					4	0.35	521	0.67
					5	0.26	249	0.77
					6	0.11	109	0.80
					7	0.02	20	0.94
	8	-3532.99	9.56	19.12	1	0.04	43	0.83
					2	0.09	83	0.81
					3	0.02	17	0.81
					4	0.29	440	0.64
					5	0.17	148	0.70
					6	0.03	22	0.92
					7	0.25	250	0.76
					8	0.12	116	0.82
	9	-3527.84	5.15	10.3	1	0.04	43	0.84
					2	0.02	20	0.80
					3	0.04	29	0.84
					4	0.23	213	0.82
					5	0.24	394	0.50
					6	0.09	88	0.76
					7	0.21	198	0.76
					8	0.12	115	0.83
					9	0.02	19	0.94
	10	-3535.06	-7.22	-14.43	1	0.04	42	0.84
					2	0.07	61	0.80
					3	0.03	24	0.79
					4	0.22	209	0.82
					5	0.27	435	0.55
					6	0.04	33	0.82
					7	0.11	106	0.59
					8	0.12	102	0.70
					9	0.09	89	0.83
					10	0.02	18	0.95

## Sheet: Table S6
	Table S6. Final model of premorbid adjustment trajectories consisting of 6 groups.
	Back to content list
	Number of trajectory/ subgroup	Groups membership (with uncertainty)	Associated number of people (without uncertainty)	Averaged posterior probability	Polynomial order/shape	Estimate	SE	T-value	P-value
	1	0.171	155	0.84	Intercept	-0.56	0.18	0	<0.001
					Linear*	0.09	0.01	0	<0.001
	2	0.094	79	0.77	Intercept	0.98	1.22	0.42	0.42
					Linear	-0.24	0.19	0.21	0.21
					Quadratic*	0.02	0.01	0	<0.001
	3	0.057	46	0.82	Intercept	-5.04	1.73	0	<0.001
					Linear	0.83	0.26	0	<0.001
					Quadratic*	-0.02	0.01	0.05	0.05
	4	0.41	581	0.7	Intercept	0.16	0.13	0.22	0.22
					Linear*	0.1	0.01	0	<0.001
	5	0.216	206	0.83	Intercept	1.93	0.17	0	<0.001
					Linear*	0.04	0.01	0	<0.001
	6	0.052	52	0.84	Intercept	2.16	0.27	0	<0.001
					Linear*	0.11	0.02	0	<0.001
	* the maximum polynomial order used for this trajectory

## Sheet: Table S7
		Table S7. Association of SF with premorbid adjustment, cognitive deficits, symptoms trajectories and SF in observed and imputed datasets.
		Back to content list
		Parameter	3-year follow-up																6-year follow-up
			Observed data			Observed dataset					Imputed dataset								Observed dataset								Imputed dataset
			Univariable analysis				Multivariable analysis							Univariable analysis	Multivariable analysis				Univariable analysis				Multivariable analysis				Univariable analysis				Multivariable analysis
			Estimate	SE	P-value	Estimate (SE)	Estimate	SE	P-value	Estimate (SE)	Estimate	SE	P-value	Estimate (SE)	Estimate	SE	P-value	Estimate (SE)	Estimate	SE	P-value	Estimate (SE)	Estimate	SE	P-value	Estimate (SE)	Estimate	SE	P-value	Estimate (SE)	Estimate	SE	P-value	Estimate (SE)
		Multivariable model performance				n/a				AIC 5283.0, BIC 5338.4				n/a	AIC 8046.4, BIC 8106.7							n/a	AIC 4205.8, BIC 4258.6				n/a				AIC 7948.5, BIC 8008.8
		Multivariable model intercept					117.00	0.50	<0.001	117.00 (0.50)**					117.34	0.81	<0.001	117.34 (0.81)**					118.29	0.51	<0.001	118.29 (0.51)**					118.59	0.67	<0.001	118.59 (0.67)**
		Premorbid adjustment trajectories, original groups
		Overall Model performance				AIC 5397.9, BIC 5439.4				n/a				AIC 8148.8, BIC 8194.0	n/a				AIC 4304.0, BIC 4343.5				n/a				AIC 8063.9, BIC 8109.1				n/a
		Intercept	116.67	0.91	<0.001	116.67 (0.91)**					116.38	0.87	<0.001	116.38 (0.87)**					117.76	0.87	<0.001	117.76 (0.87)**					117.00	0.71	<0.001	117.00 (0.71)**
		Normal, slow decrease	Ref.	Ref.	-	Ref.					Ref.	Ref.	-	Ref.					Ref.	Ref.	-	Ref.					Ref.	Ref.	-	Ref.
		Mild, slow decrease	- 3.50	0.97	<0.001	- 3.50 (0.97)**					- 7.72	1.53	<0.001	- 7.72 (1.53)**					- 3.18	1.00	0.002	- 3.18 (1.00)*					- 5.13	1.48	<0.001	- 5.13 (1.48)**
		Normal, rapid decrease	- 6.38	1.44	<0.001	- 6.38 (1.44)**					- 3.48	0.83	<0.001	- 3.48 (0.83)**					-6.21	1.58	<0.001	-6.21 (1.58)**					- 2.99	0.80	<0.001	- 2.99 (0.80)**
		Mild, rapid decrease	- 7.81	1.76	<0.001	- 7.81 (1.76)**					- 6.37	1.26	<0.001	- 6.37 (1.26)**					- 4.18	1.94	0.03	- 4.18 (1.94)*					- 7.40	1.21	<0.001	- 7.40 (1.21)**
		Moderate, slow decrease	- 6.12	1.13	<0.001	- 6.12 (1.13)**					- 6.11	0.98	<0.001	- 6.11 (0.98)**					- 6.61	1.18	<0.001	- 6.61 (1.18)**					- 6.25	0.94	<0.001	- 6.25 (0.94)**
		Severe, slow decrease	- 8.99	1.67	<0.001	- 8.99 (1.67)**					- 9.03	1.46	<0.001	- 9.03 (1.46)**					- 8.83	1.85	<0.001	- 8.83 (1.85)**					- 7.14	1.41	<0.001	- 7.14 (1.41)**
		Premorbid adjustment trajectories, combined groups
		Overall Model performance				AIC 5408.3, BIC 5436.0				n/a				AIC 8178.6, BIC 8208.8	n/a				AIC 4310.3, BIC 4336.7				n/a				AIC 8087.6, BIC 8117.7				n/a
		Intercept	113.99	0.53	<0.001	113.99 (0.53)**	117.00	0.50	<0.001		114.61	0.83	<0.001	114.61 (0.83)**					115.39	0.45	<0.001	115.39 (0.45)**					115.83	0.63	<0.001	115.83 (0.63)**
		Normal to mild, slow decrease	Ref.	Ref.	-	Ref.	Ref.	Ref.	-	Ref.	Ref.	Ref.	-	Ref.	Ref.	Ref.	-	Ref.	Ref.	Ref.	-	Ref.	Ref.	Ref.	-	Ref.	Ref.	Ref.	-	Ref.	Ref.	Ref.	-	Ref.
		Normal to mild, rapid decrease	- 4.25	1.03	<0.001	- 4.25 (1.03)**	- 2.89	0.95	0.002	- 2.89 (0.95)*	-2.04	0.75	0.01	-2.04 (0.75)*	-1.23	0.70	0.08	-1.23 (0.70)*	- 3.12	1.15	0.007	- 3.12 (1.15)*	- 1.75	1.06	0.10	- 1.75 (1.06)	-2.33	0.72	0.001	-2.33 (0.72)*	- 1.52	0.67	0.02	- 1.52 (0.67)*
		Moderate to severe, slow decrease	- 4.08	0.79	<0.001	- 4.08 (0.79)**	- 2.05	0.75	0.006	- 2.05 (0.75)*	-4.95	0.88	<0.001	-4.95 (0.88)**	-2.78	0.84	<0.001	-2.78 (0.84)**	- 4.67	0.86	<0.001	- 4.67 (0.86)**	- 2.12	0.81	0.009	- 2.12 (0.81)*	-5.25	0.84	<0.001	-5.25 (0.84)**	- 3.09	0.80	<0.001	- 3.09 (0.80)**
		Cognitive deficits trajectories, original groups
		Overall Model performance				AIC 5411.8, BIC 5448.7				n/a				AIC 8148.2, BIC 8188.4	n/a				AIC 4291.2, 4326.3				n/a				AIC 8046.0, BIC 8086.2				n/a
		Intercept	115.354	1.01	<0.001	115.354 (1.01)**					115.95	0.97	<0.001	115.95 (0.97)**					118.3018	0.96	<0.001	118.3018 (0.96)**					117.56	0.82	<0.001	117.56 (0.82)**
		High cognition	Ref.	Ref.	-	Ref.					Ref.	Ref.	-	Ref.					Ref.	Ref.	-	Ref.					Ref.	Ref.	-	Ref.
		Normal cognition	- 1.31	1.09	0.23	- 1.31 (1.09)					- 1.88	0.99	0.05	- 1.88 (0.99)*					- 2.81	1.11	0.01	- 2.81 (1.11)*					- 2.44	0.94	0.01	- 2.44 (0.94)*
		Mild cognitive deficits	- 4.02	1.09	<0.001	- 4.02 (1.09)**					- 4.48	0.96	<0.001	- 4.48 (0.96)**					- 5.99	1.12	<0.001	- 5.99 (1.12)**					- 5.31	0.91	<0.001	- 5.31 (0.91)**
		Moderate cognitive deficits	- 5.50	1.32	<0.001	- 5.50 (1.32)**					- 6.64	1.13	<0.001	- 6.64 (1.13)**					- 8.43	1.35	<0.001	- 8.43 (1.35)**					- 7.31	1.07	<0.001	- 7.31 (1.07)**
		Severe cognitive deficits	- 9.47	2.60	<0.001	- 9.47 (2.60)**					- 11.20	1.98	<0.001	- 11.20 (1.98)**					- 10.77	3.39	0.001	- 10.77 (3.39)*					- 11.99	1.89	<0.001	- 11.99 (1.89)**
		Cognitive deficits trajectories, combined groups
		Overall Model performance				AIC 5411.6, BIC 5439.2				n/a				AIC 8153.3, BIC 8183.4	n/a				AIC 4294.0, BIC 4320.4				n/a				AIC 8055.1, BIC 8085.2				n/a
		Intercept	114.39	0.60	<0.001	114.39 (0.60)**					114.53	0.61	<0.001	114.53 (0.61)**					116.2	0.49	<0.001	116.2 (0.49)**					115.71	0.41	<0.001	115.71 (0.41)**
		High to normal cognition	Ref.	Ref.	-	Ref.	Ref.	Ref.	-	Ref.	Ref.	Ref.	-	Ref.	Ref.	Ref.	-	Ref.	Ref.	Ref.	-	Ref.	Ref.	Ref.	-	Ref.	Ref.	Ref.	-	Ref.	Ref.	Ref.	-	Ref.
		Mild cognitive deficits	- 3.05	0.73	<0.001	- 3.05 (0.73)**	- 1.85	0.68	0.006	- 1.85 (0.68)*	- 3.07	0.60	<0.001	- 3.07 (0.60)**	- 2.29	0.58	<0.001	- 2.29 (0.58)**	- 3.90	0.78	<0.001	- 3.90 (0.78)**	- 2.82	0.73	0.001	- 2.82 (0.73)*	- 3.46	0.58	<0.001	- 3.46 (0.58)**	- 2.71	0.55	<0.001	- 2.71 (0.55)**
		Moderate to severe cognitive deficits	- 5.02	0.99	<0.001	- 5.02 (0.99)**	- 2.52	0.93	0.007	- 2.52 (0.93)*	- 5.84	0.80	<0.001	- 5.84 (0.80)**	- 3.94	0.77	<0.001	- 3.94 (0.77)**	- 6.53	1.04	<0.001	- 6.53 (1.04)**	- 3.76	1.00	0.002	- 3.76 (1.00)*	- 6.11	0.76	<0.001	- 6.11 (0.76)**	- 4.34	0.74	<0.001	- 4.34 (0.74)**
		Negative symptoms trajectories
		Univariable model performance				AIC 5333.9, BIC 5361.6				n/a				AIC 8120.1, BIC 8150.3	n/a				AIC 4269.1, BIC 4295.4				n/a				AIC 8051.2, BIC 8081.3				n/a
		Intercept	114.47	0.37	<0.001	114.47 (0.37)**					113.81	0.43	<0.001	113.81 (0.43)**					115.46	0.39	<0.001	115.46 (0.39)**					114.54	0.42	<0.001	114.54 (0.42)**
		Low	Ref.	Ref.	-	Ref.	Ref.	Ref.	-	Ref.	Ref.	Ref.	-	Ref.	Ref.	Ref.	-	Ref.	Ref.	Ref.	-	Ref.	Ref.	Ref.	-	Ref.	Ref.	Ref.	-	Ref.	Ref.	Ref.	-	Ref.
		High, decreasing severity	- 5.66	0.96	<0.001	- 5.66 (0.96)**	- 4.01	0.95	<0.001	- 4.01 (0.95)**	- 4.63	0.79	<0.001	- 4.63 (0.79)**	- 3.13	0.78	<0.001	- 3.13 (0.78)**	-3.60	1.05	<0.001	-3.60 (1.05)**	- 1.68	1.01	0.09	- 1.68 (1.01)	- 3.22	0.76	<0.001	- 3.22 (0.76)**	- 1.49	0.74	0.04	- 1.49 (0.74)*
		High, increasing severity	- 9.57	0.96	<0.001	- 9.57 (0.96)**	- 7.43	0.96	<0.001	- 7.43 (0.96)**	- 7.36	0.85	<0.001	- 7.36 (0.85)**	- 5.24	0.86	<0.001	- 5.24 (0.86)**	-9.16	1.07	<0.001	-9.16 (1.07)**	- 6.13	1.07	<0.001	- 6.13 (1.07)**	- 6.99	0.83	<0.001	- 6.99 (0.83)**	- 4.62	0.82	<0.001	- 4.62 (0.82)**
		Positive symptoms trajectories
		Overall Model performance				AIC 5378.2, BIC 5405.9				n/a				AIC 8140.7, BIC 8170.9	n/a				AIC 4273.3, BIC 4299.7				n/a				AIC 8044.8, BIC 8074.9				n/a
		Intercept	114.19	0.52	<0.001	114.19 (0.52)**					113.79	0.55	<0.001	113.79 (0.55)**					115.76	0.41	<0.001	115.76 (0.41)**					114.80	0.32	<0.001	114.80 (0.32)**
		Low	Ref.	Ref.	-	Ref.	Ref.	Ref.	-	Ref.	Ref.	Ref.	-	Ref.	Ref.	Ref.	-	Ref.	Ref.	Ref.	-	Ref.	Ref.	Ref.	-	Ref.	Ref.	Ref.	-	Ref.	Ref.	Ref.	-	Ref.
		Moderate	- 5.56	0.81	<0.001	- 5.56 (0.81)**	- 3.76	0.77	<0.001	- 3.76 (0.77)**	- 5.08	0.68	<0.001	- 5.08 (0.68)**	- 3.56	0.66	<0.001	- 3.56 (0.66)**	-6.41	0.85	<0.001	-6.41 (0.85)**	- 4.47	0.83	<0.001	- 4.47 (0.83)**	- 4.84	0.65	<0.001	- 4.84 (0.65)**	- 3.48	0.64	<0.001	- 3.48 (0.64)**
		Severe	- 6.95	1.25	<0.001	- 6.95 (1.25)**	- 4.09	1.20	<0.001	- 4.09 (1.20)**	- 5.25	0.99	<0.001	- 5.25 (0.99)**	- 2.91	0.98	0.003	- 2.91 (0.98)*	-7.05	1.38	<0.001	-7.05 (1.38)**	- 4.16	1.34	0.002	- 4.16 (1.34)*	- 6.25	0.95	<0.001	- 6.25 (0.95)**	- 4.21	0.94	<0.001	- 4.21 (0.94)**
		* p value < 0.05
		** p value < 0.001

## Sheet: Table S8
		Table S8. Association of patients' characteristics and environmental factors, in observed, full set imputed datasets and validation analyses at three and 6 years follow-up.
		Back to content list
		Parameter	3-year follow-up																			6-year follow-up
			Observed data									Imputed dataset										Observed dataset									Imputed dataset
			Univariable analysis					Final multivariable model				Univariable analysis					Final multivariable model					Univariable analysis					Final multivariable model				Univariable analysis					Final multivariable model
			Univariable model performance	Estimate	SE	P-value	Estimate (SE)	Estimate	SE	P-value	Estimate (SE)	Univariable model performance	Estimate	SE	P-value	Estimate (SE)	Estimate	SE	P-value	Estimate (SE)	Validated, corrected for bias estimate [95% CI]	Univariable model performance	Estimate	SE	P-value	Estimate (SE)	Estimate	SE	P-value	Estimate (SE)	Univariable model performance	Estimate	SE	P-value	Estimate (SE)	Estimate	SE	P-value	Estimate (SE)	Validated, corrected for bias estimate [95% CI]
		Multivariable model performance	n/a					AIC 3702.9, BIC 3758.4				n/a					AIC 7352.8, BIC 7476.6				n/a	n/a					AIBC 2930.2, BIC 2990.9				n/a					AIC 7297.6, BIC 7436.3
		R2 (marginal)						0.27									0.28				0.27 [0.23, 0.3]						0.29									0.28				0.26 [0.22, 0.31]
		Multivariable model intercept						114.85	1.09	<0.001	114.85 (1.09)**						115.56	1.49	<0.001	115.56 (1.49)**	115.52 [112.62, 118.42]						117.83	0.91	<0.001	117.83 (0.91)**						122.50	1.41	<0.001	122.50 (1.41)**	122.54 [119.79, 125.28]
		Premorbid adjustment, cognitive deficits and symptoms trajectories
		Premorbid adjustment trajectories, combined groups
		Normal to mild, slow decrease	AIC 5408.3, BIC 5436.0				Ref.	Ref.	Ref.	-	Ref.	AIC 8178.6, BIC 8208.8				Ref.	Ref.	Ref.	-	Ref.	Ref.	AIC 4310.3, BIC 4336.7				Ref.	Ref.	Ref.	-	Ref.	AIC 8087.6, BIC 8117.7				Ref.	Ref.	Ref.	-	Ref.	Ref.
		Normal to mild, rapid decrease					- 4.25 (1.03)**	-1.48	1.09	0.17	-1.48 (1.09)					-2.04 (0.75)*	-0.75	0.66	0.26	-0.75 (0.66)	-0.74 [-2.03, 0.55]					- 3.12 (1.15)*	-1.56	1.18	0.19	-1.56 (1.18 )					-2.33 (0.72)*	-1.67	0.64	0.009	-1.67 (0.64)*	-1.66 [-2.95, -0.37]*
		Moderate to severe, slow decrease					- 4.08 (0.79)**	-1.97	0.87	0.02	-1.97 (0.87)*					-4.95 (0.88)**	-2.06	0.80	0.01	-2.05 (0.79)*	-2.05 [-3.6, -0.5]*					- 4.67 (0.86)**	-2.17	0.93	0.02	-2.17 (0.93)*					-5.25 (0.84)**	-3.20	0.76	<0.001	-3.20 (0.76)**	-3.19 [-4.7, -1.68]*
		Cognitive deficits trajectories, combined groups
		High to normal cognition	AIC 5411.6, BIC 5439.2				Ref.	Excluded based on high p-value				AIC 8153.3, BIC 8183.4				Ref.	Excluded based on high p-value					AIC 4294.0, BIC 4320.4				Ref.	Ref.	Ref.	-	Ref.	AIC 8055.1, BIC 8085.2				Ref.	Ref.	Ref.	-	Ref.	Ref.
		Mild cognitive deficits					- 3.05 (0.73)**									- 3.07 (0.60)**										- 3.90 (0.78)**	-2.44	0.83	0.003	-2.44 (0.83)*					- 3.46 (0.58)**	-1.95	0.54	<0.001	-1.95 (0.54)**	-1.93 [-2.97, -0.89]*
		Moderate to severe cognitive deficits					- 5.02 (0.99)**									- 5.84 (0.80)**										- 6.53 (1.04)**	-4.54	1.11	<0.001	-4.54 (1.11)**					- 6.11 (0.76)**	-2.92	0.72	<0.001	-2.92 (0.72)**	-2.9 [-4.29, -1.51]*
		Negative symptoms trajectories
		Low	AIC 5333.9, BIC 5361.6				Ref.	Ref.	Ref.	-	Ref.	AIC 8120.1, BIC 8150.3				Ref.	Ref.	Ref.	-	Ref.	Ref.	AIC 4269.1, BIC 4295.4				Ref.	Ref.	Ref.	-	Ref.	AIC 8051.2, BIC 8081.3				Ref.	Ref.	Ref.	-	Ref.	Ref.
		High, decreasing severity					- 5.66 (0.96)**	-4.59	1.10	<0.001	-4.59 (1.10)**					- 4.63 (0.79)**	-2.48	0.74	0.001	-2.05 (0.79)*	-2.45 [-3.92, -0.98]*					-3.60 (1.05)**	-3.09	1.14	0.006	-3.09 (1.14)*					- 3.22 (0.76)**	-0.98	0.72	0.17	-0.98 (0.72)	-1,02 [-2,43, 0,39]
		High, increasing severity					- 9.57 (0.96)**	-7.66	1.13	<0.001	-7.66 (1.13)**					- 7.36 (0.85)**	-4.15	0.80	<0.001	-4.15 (0.80)**	-4.13 [-5.68, -2.58]*					-9.16 (1.07)**	-6.15	1.26	<0.001	-6.15 (1.26)**					- 6.99 (0.83)**	-3.73	0.78	<0.001	-3.73 (0.78)**	-3.72 [-5.27, -2.17]*
		Positive symptoms trajectories
		Low	AIC 5378.2, BIC 5405.9				Ref.	Ref.	Ref.	-	Ref.	AIC 8140.7, BIC 8170.9				Ref.	Ref.	Ref.	-			AIC 4273.3, BIC 4299.7				Ref.	Ref.	Ref.	-	Ref.	AIC 8044.8, BIC 8074.9				Ref.	Ref.	Ref.	-	Ref.	Ref.
		Moderate					- 5.56 (0.81)**	-4.19	0.90	<0.001	-4.19 (0.90)**					- 5.08 (0.68)**	-2.53	0.63	<0.001	-2.53 (0.63)**	-2.56 [-3.79, -1.33]*					-6.41 (0.85)**	-4.95	0.95	<0.001	-4.95 (0.95)**					- 4.84 (0.65)**	-2.54	0.61	<0.001	-2.54 (0.61)**	-2,55 [-3,72, -1,37]*
		Severe					- 6.95 (1.25)**	-0.50	1.43	0.73	-0.50 (1.43)					- 5.25 (0.99)**	-0.71	0.94	0.45	-0.71 (0.94)	-0.72 [-2.54, 1.1]					-7.05 (1.38)**	-1.18	1.57	0.45	-1.18 (1.57)					- 6.25 (0.95)**	-1.79	0.91	0.05	-1.79 (0.91)*	-1,77 [-3,59, 0,05]
		Demographical characteristics
		Age at the baseline	AIC 5440.9, BIC 5464.0	-0.04	0.05	0.45	-0.04 (0.05)	Excluded due to high collinearity				AIC 8208.4, BIC 8233.5	-0.04	0.03	0.31	-0.04 (0.03)	-0.17	0.04	<0.001	-0.17 (0.04)**	-0.17 [-0.25, -0.09]*	AIC 4333.3, BIC 4355.3	-0.13	0.05	0.01	-0.13 (0.05)*	Excluded due to high collinearity				AIC 8116.9, BIC 8142.0	-0.09	0.03	0.004	-0.09 (0.03)*	-0.15	0.04	<0.001	-0.15 (0.04)**	-0.15 [-0.23, -0.07]*
		Sex: female	AIC 5422.0, BIC 5445.0	3.54	0.79	<0.001	3.54 (0.79)**	1.51	0.82	0.07	1.51 (0.82)	AIC 8185.4, BIC 8210.5	3.23	0.66	<0.001	3.23 (0.66)**	2.79	0.61	<0.001	2.79 (0.61)**	2.81 [1.65, 3.97]*	AIC 4321.1, BIC 4343.1	3.67	0.83	<0.001	3.67 (0.83)**	3.55	0.87	<0.001	3.55 (0.87)**	AIC 8089.4, BIC 8114.5	3.81	0.63	<0.001	3.81 (0.63)**	3.00	0.61	<0.001	3.00 (0.61)**	3.03 [1.8, 4.26]*
		Ethnicity: non-Caucasian	AIC 5217.0, BIC 5239.9	-3.42	0.94	<0.001	-3.42 (0.94)**	-2.08	0.97	0.03	-2.08 (0.97)*	AIC 7604.5, BIC 7629.3	-5.08	0.71	<0.001	-5.08 (0.71)**	-2.37	0.73	0.001	-2.05 (0.79)*	-2.4 [-3.87, -0.93]*	AIC 2777.1, BIC 2796.9	-3.17	1.02	0.02	-3.17 (1.02)*	Excluded based on high p-value				AIC 7564.5, BIC 7589.2	-3.82	0.70	<0.001	-3.82 (0.70)**	-2.72	0.64	<0.001	-2.72 ( 0.64)**	-2.73 [-3.95, -1.51]*
		Education at the baseline	AIC 5332.7, BIC 5355.7	1.18	0.16	<0.001	1.18 (0.16)**	0.56	0.18	0.002	0.56 (0.18)*	AIC 8126.5, BIC 8151.6	1.23	0.13	<0.001	1.23 (0.13)**	0.82	0.13	<0.001	0.82 (0.13)**	0.82 [0.55, 1.1]*	AIC 4279.7, BIC 4301.6	0.68	0.19	<0.001	0.68 (0.19)**	Excluded based on high p-value				AIC 8092.4, BIC 8117.5	0.75	0.13	<0.001	0.75 (0.13)**	Excluded based on high p-value
		Disease characteristics – status at the baseline
		Number of psychotic episodes	AIC 5288.3, BIC 5311.2	0.20	0.32	0.52	0.20 (0.32)	Excluded based on high p-value				AIC 8207.6, BIC 8232.7	-0.33	0.24	0.17	-0.33 (0.24)	Excluded based on high p-value					AIC 4218.1, BIC 4240.0	-0.94	0.34	0.005	-0.94 (0.34)*	Excluded based on high p-value				AIC 8097.1, BIC 8122.2	-1.23	0.23	<0.001	-1.23 (0.23)**	-0.85	0.22	<0.001	-0.85 (0.22)**	-0.85 [-1.28, -0.42]*
		Age of onset, first psychosis	AIC 5441.5, BIC 5464.5	-0.004	0.05	0.93	-0.004 (0.05)	Excluded based on high p-value				AIC 8209.1, BIC 8234.2	0.02	0.04	0.58	0.02 (0.04)	Excluded based on high p-value					AIC 4339.5, BIC 4361.5	-0.04	0.05	0.46	-0.04 (0.05)	Excluded based on high p-value				AIC 8125.2, BIC 8150.3	-0.00	0.03	0.953	-0.00 (0.03)	Excluded based on high p-value
		Duration of illness	AIC 5104.0, BIC 5126.7	-0.09	0.08	0.27	-0.09 (0.08)	Excluded based on high p-value				AIC 8201.5, BIC 8226.6	-0.18	0.06	0.005	-0.18 (0.06)*	-0.11	0.06	0.07	-0.11 (0.06)	-0.11 [-0.23, 0.01]	AIC 4091.4, BIC 4113.1	-0.26	0.08	0.002	-0.26 (0.08)*	-0.32	0.08	<0.001	-0.32 (0.08)**	AIC 8099.7, BIC 8124.8	-0.30	0.06	<0.001	-0.30 (0.06)**	-0.21	0.06	<0.001	-0.21 (0.06)**	-0.21 [-0.33, -0.09]*
		Medication use	AIC 4077.8, BIC 4099.4	0.00	0.00	0.199	0.00 (0.00)	Excluded based on high p-value				AIC 8208.6, BIC 8233.7	0.00	0.00	0.35	0.00 (0.00)	Excluded based on high p-value					AIC 3222.6, BIC 3243.1	0.00	0.00	0.882	0.00 (0.00)	Excluded based on high p-value				AIC 8124.7, BIC 8149.8	0.00	0.00	0.453	0.00 (0.00)	Excluded based on high p-value
		Substance abuse – status at the baseline
		Alcohol	AIC 5382.8, BIC 5405.8	0.02	0.03	0.443	0.02 (0.03)	Excluded based on high p-value and collinearity				AIC 8208.9, BIC 8234.0	0.018	0.02	0.447	0.018 (0.02)	Excluded based on high p-value and collinearity					AIC 4276.4, BIC 4298.3	0.06	0.04	0.083	0.06 (0.04)	Excluded based on high p-value and collinearity				AIC 8119.5, BIC 8144.6	0.05	0.02	0.02	0.05 (0.02)*	Excluded based on high p-value and collinearity
		Cannabis
		None	AIC 5382.5, BIC 5414.7	Ref.	Ref.	-	Ref.	Excluded due to high collinearity				AIC 8186.6, BIC 8221.7	Ref.	Ref.	-	Ref.	Ref.	Ref.	-	Ref.	Ref.	AIC 4280.2, BIC 4310.8	Ref.	Ref.	-	Ref.	Excluded due to high collinearity				AIC 8098.7, BIC 8133.9	Ref.	Ref.	-	Ref.	Ref.	Ref.	-	Ref.	Ref.
		Less than weekly		0.96	1.22	0.43	0.96 (1.22)						0.62	1.04	0.55	0.62 (1.04)	Ref.	Ref.	-	Ref.	Ref.		2.05	1.32	0.12	2.05 (1.32)						1.08	1.00	0.30	1.08 (1.00)	1.11	0.90	0.22	1.11 (0.90)	1.1 [-0.76, 2.96]
		Weekly		0.77	1.19	0.52	0.77 (1.19)						2.71	0.96	0.005	2.71 (0.96)*	2.26	0.82	<0.001	2.26 (0.82)**	2.23 [0.6, 3.86]*		- 0.38	1.26	0.77	- 0.38 (1.26)						0.78	0.92	0.40	0.78 (0.92)	1.01	0.87	0.25	1.01 (0.87)	0.97 [-0.74, 2.68]
		Daily		- 1.98	0.76	0.01	- 1.98 (0.76)*						-1.84	0.63	0.004	-1.84 (0.63)*	Ref.	Ref.	-	Ref.	Ref.		- 1.71	0.82	0.04	- 1.71 (0.82)*						-2.62	0.60	<0.001	-2.62 (0.60)**	-1.20	0.58	0.04	-1.20 (0.58)*	-1.23 [-2.37, -0.09]*
		Genetic risk
		Polygenic risk score for schizophrenia	AIC 3588.2, BIC 3609.2	-0.22	0.07	0.002	-0.22 (0.07)*	Excluded from observed cases analysis based on number of missing values				AIC 8160.2, BIC 8185.3	-0.29	0.04	<0.001	-0.29 (0.04)**	-0.15	0.04	<0.001	-0.15 (0.04)**	-0.15 [-0.23, -0.07]*	AIC 2845.3, BIC 2865.2	-0.11	0.07	0.15	-0.11 (0.07)	Excluded from observed cases analysis based on number of missing values				AIC 8105.8, BIC 8130.9	-0.18	0.04	<0.001	-0.18 (0.04)**	Excluded based on high p-value
		Environmental factors – status at the baseline
		Number of moves before the admission	AIC 5320.2, BIC 5343.2	0.29	0.14	0.04	0.29 (0.14)*	Excluded based on high p-value				AIC 8207.5, BIC 8232.6	0.17	0.12	0.16	0.17 (0.12)	Excluded based on high p-value					AIC 4270.9, BIC 4292.9	0.19	0.16	0.22	0.19 (0.16)	Excluded based on high p-value				AIC 8124.0, BIC 8149.1	0.13	0.12	0.27	0.13 (0.12)	0.20	0.11	0.06	0.20 (0.11)	0.2 [0, 0.39]
		Current urbanicity
		Not urban	AIC 3872.8, BIC 3898.5	Ref.	Ref.	-	Ref.	Excluded due to high collinearity				AIC 8203.2, BIC 8233.3	Ref.	Ref.	-	Ref.	Ref.	Ref.	-	Ref.	Ref.	AIC 3123.1, BIC 3147.5	Ref.	Ref.	-	Ref.	Excluded due to high collinearity			Excluded due to high collinearity	AIC 8122.8, BIC 8152.9	Ref.	Ref.	-	Ref.	Ref.	Ref.	-	Ref.	Ref.
		Little to strong urban		2.67	1.01	0.008	2.67 (1.01)*						2.06	0.72	0.005	2.06 (0.72)*	2.56	0.65	<0.001	2.56 (0.65)**	2.56 [1.3, 3.81]*		1.14	1.09	0.29	1.14 (1.09)						1.15	0.68	0.09	1.15 (0.68)	1.23	0.63	0.05	1.23 (0.63)*	1.22 [-0.01, 2.46]
		Very strongly urban		2.91	1.06	0.006	2.91 (1.06)*						1.60	0.75	0.033	1.60 (0.75)*	2.26	0.68	0.006	2.26 (0.68)**	2.26 [0.91, 3.61]*		2.55	1.08	0.02	2.55 (1.08)*						1.40	0.70	0.05	1.40 (0.70)*	1.74	0.66	0.009	1.74 (0.66)*	1.73 [0.4, 3.06]*
		Living conditions
		Single	AIC 4720.5, BIC 4751.9	Ref.	Ref.	-	Ref.	Excluded due to high collinearity				AIC 8174.8, BIC 8210.0	Ref.	Ref.	-	Ref.	Excluded due to high collinearity					AIC 3821.9, BIC 3851.9	Ref.	Ref.	-	Ref.	Excluded due to high collinearity				AIC 8104.9, BIC 8140.1	Ref.	Ref.	-	Ref.	Excluded due to high collinearity
		With parent(s)		-1.32	0.81	0.10	-1.32 (0.81)						-2.31	0.63	<0.001	-2.31 (0.63)**							- 0.33	0.87	0.70	- 0.33 (0.87)						-0.94	0.61	0.12	-0.94 (0.61)
		With a partner/family		4.59	1.20	<0.001	4.59 (1.20)**						3.09	0.95	0.001	3.09 (0.95)							3.88	1.25	0.002	3.88 (1.25)*						3.05	0.91	<0.001	3.05 (0.91)**
		Sheltered living		-1.56	1.21	0.196	-1.56 (1.21)						-1.73	0.97	0.073	-1.73 (0.97)							- 1.52	1.35	0.264	- 1.52 (1.35)						-1.88	0.93	0.05	-1.88 (0.93)*
		Employment
		None	AIC 4626.0, BIC 4652.7	Ref.	Ref.	-	Ref.	Excluded based on high p-value				AIC 8187.2, BIC 8217.3	Ref.	Ref.	-	Ref.	Ref.	Ref.	-	Ref.	Ref.	AIC 3706.2, BIC 3731.6	Ref.	Ref.	-	Ref.	Ref.	Ref.	-	Ref.	AIC 8116.9, BIC 8147.0	Ref.	Ref.	-	Ref.	Ref.	Ref.	-	Ref.	Ref.
		Full-time		2.41	0.88	0.006	2.41 (0.88)*						2.52	0.66	<0.001	2.52 (0.66)**	2.55	0.61	<0.001	2.55 (0.61)**	2.53 [1.35, 3.71]*		2.03	0.96	0.03	2.03 (0.96)*	3.26	0.89	<0.001	3.26 (0.89)**		2.05	0.64	0.01	2.05 (0.64)*	2.61	0.58	<0.001	2.61 (0.58)**	2.6 [1.44, 3.76]*
		Part-time		2.57	0.92	0.005	2.57 (0.92)*						3.00	0.69	<0.001	3.00 (0.69)**	1.92	0.63	0.002	1.92 (0.63)**	1.93 [0.66, 3.21]*		1.23	0.96	0.20	1.23 (0.96)	1.83	0.89	0.04	1.83 (0.89)*		1.13	0.67	0.09	1.13 (0.67)	0.78	0.61	0.20	0.78 (0.61)	0.78 [-0.42, 1.97]
		Marital status
		Not married	AIC 5334.5, BIC 5362.1	Ref.	Ref.		Ref.	Excluded due to high collinearity				AIC 8191.7, BIC 8221.8	Ref.	Ref.	-	Ref.	Ref.	Ref.	-	Ref.	Ref.	AIC 4277.0, BIC 4303.3	Ref.	Ref.	-	Ref.	Excluded due to high collinearity				AIC 8115.4, BIC 8145.5	Ref.	Ref.	-	Ref.	Ref.	Ref.	-	Ref.	Ref.
		Married/living together		5.25	1.12	<0.001	5.25 (1.12)**						4.20	0.95	<0.001	4.20 (0.95)**	3.53	0.96	0.0002	3.53 (0.96)**	3.48 [1.58, 5.38]*		3.42	1.22	0.005	3.42 (1.22)*						3.16	0.92	<0.001	3.16 (0.92)**	2.92	0.92	0.001	2.92 (0.92)*	2.88 [1.08, 4.68]*
		Divorced		0.39	2.24	0.86	0.39 (2.24)						-0.45	1.42	0.75	-0.45 (1.42)	1.42	1.48	0.34	1.42 (1.48)	1.49 [-1.47, 4.45]		3.60	2.33	0.124	3.60 (2.33)						0.23	1.37	0.87	0.23 (1.37)	2.61	1.41	0.06	2.61 (1.41)	2.47 [-0.3, 5.23]
		Lost parent: yes	AIC 5019.3, BIC 5042.0	-1.79	1.04	0.08	-1.79 (1.04)	Excluded based on backward predictor selection				AIC 8202.8, BIC 8227.9	-2.05	0.79	0.01	-2.05 (0.79)*	Excluded based on backward predictor selection					AIC 4028.7, BIC 4050.3	- 1.66	1.08	0.122	- 1.66 (1.08)	Excluded based on backward predictor selection				AIC 8064.9, BIC 8090.0	-0.74	0.09	<0.001	-0.74 (0.09)**	Excluded based on backward predictor selection
		Having children: yes	AIC 3606.0, BIC 3627.0	2.72	1.29	0.03	2.72 (1.29)*	Excluded from observed cases analysis based on number of missing values				AIC 8196.8, BIC 8221.9	2.81	0.69	<0.001	2.81 (0.69)**	Excluded based on backward predictor selection					AIC 2921.1, BIC 2941.2	2.39	1.26	0.06	2.39 (1.26)	Excluded from observed cases analysis based on number of missing values				AIC 8122.4, BIC 8147.5	1.24	0.69	0.08	1.24 (0.69)	Excluded based on backward predictor selection
		Unmet needs of social support	AIC 4943.1, BIC 4965.7	- 0.81	0.13	<0.001	- 0.81 (0.13)**	-0.46	0.13	<0.001	-0.46 (0.13)**	AIC 8163.1, BIC 8188.2	-0.67	0.10	<0.001	-0.67 (0.10)**	-0.21	0.09	0.02	-0.21 (0.09)*	-0.22 [-0.4, -0.04]*	AIC 3965.5, BIC 3987.1	- 0.61	0.14	<0.001	- 0.61 (0.14)**	Excluded based on high p-value				AIC 8064.9, BIC 8090.0	-0.74	0.09	<0.001	-0.74 (0.09)**	-0.39	0.09	<0.001	-0.39 (0.09)**	-0.39 [-0.56, -0.21]*
		Environmental factors – childhood and adolescence
		Urbanicity at birth
		Not urban	AIC 5010.5, BIC 5037.8	Ref.	Ref.	-	Ref.	Excluded based on backward predictor selection				AIC 8203.8, BIC 8233.9	Ref.	Ref.	-	Ref.	Excluded based on backward predictor selection					AIC 3961.3, BIC 3987.2	Ref.	Ref.	-	Ref.	Excluded based on backward predictor selection				AIC 8118.2, BIC 8148.3	Ref.	Ref.	-	Ref.	Excluded based on backward predictor selection
		Little to strong urban		0.98	0.79	0.21	0.98 (0.79)						1.40	0.65	0.03	1.40 (0.65)*							1.52	0.84	0.07	1.52 (0.84)						1.88	0.32	0.003	1.88 (0.32)*
		Very strongly urban		-0.29	0.97	0.76	-0.29 (0.97)						-0.66	0.76	0.38	-0.66 (0.76)							1.41	1.02	0.17	1.41 (1.02)						1.04	0.72	0.15	1.04 (0.72)
		Childhood trauma	AIC 4790.6, BIC 4813.1	-2.82	0.72	0.001	-2.82 (0.72)**	Excluded from observed cases analysis based on number of missing values				AIC 8173.3, BIC 8198.4	-3.33	0.55	<0.001	-3.33 (0.55)**	-1.53	0.52	0.003	-1.53 (0.52)*	-1.51 [-2.55, -0.47]*	AIC 3654.7, BIC 3675.8	-2.61	0.90	0.004	-2.61 (0.90)*	Excluded from observed cases analysis based on number of missing values				AIC 8118.5, BIC 8143.6	-1.40	0.53	0.009	-1.40 (0.53)*	Excluded based on high p-value
		* p value < 0.05
		** p value < 0.001
		For validated esimates significance (*) is identified based on the confidence interval

## Sheet: Table S9
																Table S9. Example of a prognostic tool for social functioning. Estimates include correction for bias based on bootstrap validation.
																Back to content list
	2nd wave (3 years follow up)					3rd wave (6 years follow up)										Model provides up to 30% explianed variance
Parameter	Estimate	Bias	Corrected estimate	95% CI, lower bound	95% CI, upper bound	Estimate	Bias	Corrected estimate	95% CI, lower bound	95% CI, upper bound	SE					Name of the predictor	Parameter	SFS in 3 years	SFS in 6 years
R2 (marginal)	0.28	0.015	0.265	0.2258	0.3042	0.28	0.016	0.264	0.22088	0.30712	0.022						Intercept	115.52	122.538
Intercept	115.56	0.04	115.52	112.619	118.421	122.5	-0.0385	122.538	119.794	125.282	1.4					Premorbid adjustment trajectories	Normal to mild, rapid decrease	-0.74	-1.66
Premorbid adjustment and symptoms trajectories																Negative symptoms trajectories	High, increasing severity	-4.13	-3.723
Premorbid adjustment trajectories, combined groups																Cognitive deficit trajectories	Mild	0	-1.93
Normal to mild, slow decrease	Ref.	Ref.	Ref.	Ref.	Ref.	Ref.	Ref.	Ref.	Ref.	Ref.	Ref.					Positive symptoms trajectories	Moderate	-2.56	-2.546
Normal to mild, rapid decrease	-0.75	-0.01	-0.74	-2.0336	0.5536	-1.67	-0.01	-1.66	-2.9536	-0.3664	0.66					Age at admission	25	-4.225	-3.7495
Moderate to severe, slow decrease	-2.06	-0.01	-2.05	-3.5984	-0.5016	-3.2	-0.01	-3.19	-4.6992	-1.6808	0.77					Sex	Female	2.81	3.03
Cognitive deficit trajectories, combined groups																Ethnicity	non-Caucasian	-2.4	-2.73
High to normal	Excluded on the stage of model development					Ref.	Ref.	Ref.	Ref.	Ref.	Ref.					Education at the baseline	University (WO)	6.56	0
Mild						-1.95	-0.02	-1.93	-2.9688	-0.8912	0.53					Number of psychotic episodes	10	-8.47	0
Moderate to severe						-2.92	-0.02	-2.9	-4.2916	-1.5084	0.71					Duration of illness	5	0	-0.56
Negative symptoms trajectories																Cannabis	Daily	0	-1.23
Low	Ref.	Ref.	Ref.	Ref.	Ref.	Ref.	Ref.	Ref.	Ref.	Ref.	Ref.					Polygenic risk score for schizophrenia	-1.5	0.2235	0
High, decreasing severity	-2.48	-0.03	-2.45	-3.92	-0.98	-0.98	0.04	-1.02	-2.4312	0.3912	0.72					Current urbanicity	Not urban	0	0
High, increasing severity	-4.15	-0.02	-4.13	-5.6784	-2.5816	-3.73	-0.007	-3.723	-5.2714	-2.1746	0.79					Employment	Part-time	1.931	0.7792
Positive symptoms trajectories																Marital status	Married/living together	3.48	2.88
Low	Ref.	Ref.	Ref.	Ref.	Ref.	Ref.	Ref.	Ref.	Ref.	Ref.	Ref.					Unmet needs of social support	0	0	0
Moderate	-2.53	0.03	-2.56	-3.7948	-1.3252	-2.54	0.006	-2.546	-3.722	-1.37	0.6					Childhood trauma	10	-15.1	0
Severe	-0.71	0.01	-0.72	-2.5428	1.1028	-1.79	-0.02	-1.77	-3.5928	0.0528	0.93					Predicted score		92.8995	111.099
Individuals’ characteristics
Demographical characteristics																Approximate evaluation of social functioning severity based on predicted SFS score. Red and yellow colors represent low and medium social functioning respectively
Age at the baseline	-0.17	-0.001	-0.169	-0.2474	-0.0906	-0.15	-2e-05	-0.14998	-0.22838	-0.07158	0.04					80	90	100	110	120
Sex: female	2.79	-0.02	2.81	1.6536	3.9664	3	-0.03	3.03	1.7952	4.2648	0.63
Ethnicity: non-Caucasian	-2.37	0.03	-2.4	-3.87	-0.93	-2.72	0.01	-2.73	-3.9452	-1.5148	0.62
Education at the baseline	0.82	-0.002	0.822	0.5476	1.0964	Excluded on the stage of model development
Disease characteristics – status at the baseline
Number of psychotic episodes	Excluded on the stage of model development					-0.85	-0.003	-0.847	-1.2782	-0.4158	0.22
Duration of illness	-0.11	0.002	-0.112	-0.2296	0.0056	-0.21	-0.0006	-0.2094	-0.327	-0.0918	0.06
Substance abuse – status at the baseline
Cannabis
None	Ref.	Ref.	Ref.	Ref.	Ref.	Ref.	Ref.	Ref.	Ref.	Ref.	Ref.
Less than weekly	Ref.	Ref.	Ref.	Ref.	Ref.	1.11	0.01	1.1	-0.762	2.962	0.95
Weekly	2.26	0.03	2.23	0.6032	3.8568	1.01	0.04	0.97	-0.7352	2.6752	0.87
Daily	Ref.	Ref.	Ref.	Ref.	Ref.	-1.2	0.03	-1.23	-2.3668	-0.0932	0.58
Genetic risk
Polygenic risk score for schizophrenia	-0.15	-0.001	-0.149	-0.2274	-0.0706	Excluded on the stage of model development
Environmental factors
Environmental factors – status at the baseline
Number of moves before the admission	Excluded on the stage of model development					0.2	0.003	0.197	0.001	0.393	0.1
Current urbanicity
Not urban	Ref.	Ref.	Ref.	Ref.	Ref.	Ref.	Ref.	Ref.	Ref.	Ref.	Ref.
Little to strong urban	2.56	0.004	2.556	1.3016	3.8104	1.23	0.007	1.223	-0.0118	2.4578	0.63
Very strongly urban	2.26	0.001	2.259	0.9066	3.6114	1.74	0.01	1.73	0.3972	3.0628	0.68
Employment
None	Ref.	Ref.	Ref.	Ref.	Ref.	Ref.	Ref.	Ref.	Ref.	Ref.	Ref.
Full-time	2.55	0.02	2.53	1.354	3.706	2.61	0.01	2.6	1.4436	3.7564	0.59
Part-time	1.93	-0.001	1.931	0.657	3.205	0.78	0.0008	0.7792	-0.4164	1.9748	0.61
Marital status
Not married	Ref.	Ref.	Ref.	Ref.	Ref.	Ref.	Ref.	Ref.	Ref.	Ref.	Ref.
Married/living together	3.53	0.05	3.48	1.5788	5.3812	2.92	0.04	2.88	1.0768	4.6832	0.92
Divorced	1.42	-0.07	1.49	-1.4696	4.4496	2.61	0.143	2.467	-0.2966	5.2306	1.41
Unmet needs of social support	-0.22	0	-0.22	-0.3964	-0.0436	-0.39	-0.002	-0.388	-0.5644	-0.2116	0.09
Environmental factors – childhood and adolescence
Childhood trauma	-1.53	-0.02	-1.51	-2.5488	-0.4712	Excluded on the stage of model development
Education	0	No education
	1	Primary school
	2	Secondary school (LBO/HH/LHNO/VBO)
	3	Secondary school (MAVO/VMBO)
	4	High school (HAVO)
	5	High school (VWO)
	6	Vocational education (MBO)
	7	Vocational education (HBO)
	8	University (WO)
